# Supplementary material for: The Association of Lipoprotein(A) and Coronary Artery Calcium in Primary Prevention Patients—Data from the STAR-Lp(A) Study
Source: J Clin Med. 2025 Sep 23;14(19):6713. doi: 10.3390/jcm14196713 (PMC12524849; doi:10.3390/jcm14196713)
Supplement: Supplementary file 1 [file jcm-14-06713-s001.zip]

Archive with 1 entries (1 files):
- jcm-3861826-supplementary.pdf
